# Supplementary material for: Methylation Status of Exon IV of the Brain-Derived Neurotrophic Factor (BDNF)-Encoding Gene in Patients with Non-Diabetic Hyperglycaemia (NDH) before and after a Lifestyle Intervention
Source: Epigenomes. 2022 Feb 18;6(1):7. doi: 10.3390/epigenomes6010007 (PMC8883958; doi:10.3390/epigenomes6010007)
Supplement: Supplementary file 1 [file epigenomes-06-00007-s001.zip]

Archive with 1 entries (1 files):
- epigenomes-1577006-supplementary.pdf
